# Supplementary material for: The Impact of Cancer-Related Fatigue on HRQOL in Survivors of Childhood Cancer: A DCCSS LATER Study
Source: Cancers (Basel). 2022 Jun 9;14(12):2851. doi: 10.3390/cancers14122851 (PMC9221067; doi:10.3390/cancers14122851)
Supplement: Supplementary file 1 [file cancers-14-02851-s001.zip]

Archive with 1 entries (1 files):
- cancers-1731940-supplementary.pdf
